# Supplementary material for: Somatic Point Mutation Calling in Low Cellularity Tumors
Source: PLoS One. 2013 Nov 8;8(11):e74380. doi: 10.1371/journal.pone.0074380 (PMC3826759; doi:10.1371/journal.pone.0074380)
Supplement: Table S2 — A mutation file containing somatic mutations for the COLO-829 data set. (XLSX) [file pone.0074380.s002.xlsx]

## Sheet: R_2012_06_19_15_20_32_user_T01-
#Patient	ChromosomePosition	Gene	MutationClass	BaseChange	AmpliconStart	AmpliconEnd	AmpliconSize	SeqDirection	PrimerTM	Tool	Consequence	qSNP_Tumor (TD)	qSNP_Normal (ND)	NumNovelStarts	ReferenceAllele	NumberReferenceRead_Normal	NumberMutantReads_Normal	NumberReferenceRead_Tumor	NumberMutantReads_Tumor	freq_Normal	freq_Tumor	Verification
COLO-829	chr19:10690421-10690421	AP1M2	somatic,highConfidenceMAF	C>G	chr19:10690399	chr19:10690496	78	F	59.731,60.677	qSNP	Missense_Mutation	C:18[26.5],29[23.91],G:4[15.95],1[12]	C:11[24.74],26[22.52]	5	C	13528	0	26203	0	0	0	no
COLO-829	chr1:118166116-118166116	FAM46C	somatic,highConfidenceMAF	C>A	chr1:118166082	chr1:118166166	65	F	59.996,60.084	qSNP	Missense_Mutation	C:25[32.54],18[37.74],A:1[33],9[40]	C:33[37.2],25[35.23]	9	C	4768	0	6827	4716	0	0.690787	yes
COLO-829	chr15:48446041-48446041	MYEF2	somatic,highConfidenceMAF	A>T	chr15:48446013	chr15:48446115	83	F	60.060,60.566	qSNP	Silent	A:9[26.67],17[34.83],T:6[19.44],0[0]	A:14[27.67],22[37.51]	6	A	88170	3	98061	6	3.4e-05	6.12e-05	no
COLO-829	chr11:62761076-62761076	SLC22A8	somatic,highConfidenceMAF	T>C	chr11:62761017	chr11:62761144	108	F	60.446,59.874	qSNP	Missense_Mutation	C:1[12],32[33.85],T:1[10],5[17.99]	T:14[26.6],32[35.57]	24	T	31680	42	52	57913	0.00132576	1113.71	yes
COLO-829	chr9:123931915-123931915	CEP110	somatic,highConfidenceMAF	C>A	chr9:123931849	chr9:123931985	117	F	59.528,59.897	qSNP	Missense_Mutation	C:42[34.64],12[38.09],A:12[36.02],3[40]	C:41[35.01],15[38.31]	15	C	11266	4	21862	10005	0.000355051	0.457643	yes
COLO-829	chr2:197595617-197595617	CCDC150	somatic,highConfidenceMAF	G>C	chr2:197595586	chr2:197595682	77	F	59.260,59.784	qSNP	Missense_Mutation	G:50[28.11],12[37.93],C:9[23.44],0[0]	G:41[35.56],9[38.93]	8	G	23431	1	32480	0	4.27e-05	0	no
COLO-829	chr14:102549901-102549901	HSP90AA1	somatic,highConfidenceMAF	G>T	chr14:102549814	chr14:102549948	115	F	59.701,60.483	qSNP	Missense_Mutation	G:27[38.26],32[39.2],T:1[22],4[40]	G:25[39.03],28[38.03]	6	G	13039	3	27083	1826	0.000230079	0.0674224	yes
COLO-829	chr22:21340159-21340159	LZTR1	somatic,highConfidenceMAF	T>G	chr22:21340125	chr22:21340258	114	F	59.742,60.393	qSNP	Missense_Mutation	T:17[19.43],16[36.53],G:5[27.04],0[0]	T:10[22.14],12[34.36]	5	T	4151	0	11784	0	0	0	no
COLO-829	chr20:55801009-55801009	BMP7	somatic,highConfidenceMAF	G>A	chr20:55800962	chr20:55801100	120	F	59.666,60.339	qSNP	Silent	G:5[16.24],17[29.84],A:0[0],5[22.26]	G:4[25.76],9[27.45]	4	G	39896	6	78884	29	0.000150391	0.000367628	no
COLO-829	chr19:56274403-56274403	RFPL4A	somatic,highConfidenceMAF	C>T	chr19:56274367	chr19:56274487	101	F	60.332,58.704	qSNP	Silent	C:112[35.04],99[39.76],T:14[36.55],13[40]	C:93[35.7],89[39.9]	11	C	63704	22	77662	13487	0.000345347	0.173663	yes
COLO-829	chr1:203134604-203134604	ADORA1	somatic,highConfidenceMAF	T>G	chr1:203134557	chr1:203134695	119	F	59.893,59.923	qSNP	Missense_Mutation	T:23[33.08],6[30.61],G:1[4],4[22.33]	T:15[34.91],6[28.12]	4	T	4843	0	10030	0	0	0	no
COLO-829	chr8:145947608-145947608	ZNF251	somatic,highConfidenceMAF	A>G	chr8:145947586	chr8:145947685	80	F	59.711,60.122	qSNP	Silent	A:27[38.62],58[38.56],G:2[40],9[36.32]	A:27[38.49],51[38.72]	11	A	49538	42	73205	4444	0.000847834	0.0607062	yes
COLO-829	chr17:10209926-10209926	MYH13	somatic,highConfidenceMAF	C>T	chr17:10209872	chr17:10209980	89	F	59.903,60.390	qSNP	Silent	C:5[28.75],66[37.28],T:4[36.06],8[37.05]	C:9[35.36],75[37.32]	10	C	79466	12	84571	39340	0.000151008	0.465171	yes
COLO-829	chr5:41153917-41153917	C6	somatic,highConfidenceMAF	T>C	chr5:41153871	chr5:41153998	108	F	60.320,59.934	qSNP	Missense_Mutation	T:13[40],11[16.49],C:0[0],5[16.98]	T:15[39.44],17[20.27]	4	T	27390	97	40008	151	0.00354144	0.00377424	no
COLO-829	chr11:88242578-88242578	GRM5	somatic,highConfidenceMAF	C>T	chr11:88242560	chr11:88242661	83	F	60.278,59.775	qSNP	Missense_Mutation	T:8[39.52],6[40]	C:6[40],13[33.96]	15	C	5265	4	31	2906	0.000759734	93.7419	yes
COLO-829	chr6:20124667-20124667	MBOAT1	somatic,highConfidenceMAF	C>A	chr6:20124628	chr6:20124762	115	F	59.493,60.318	qSNP	Missense_Mutation	C:48[35.72],19[39.58],A:6[36.55],4[40]	C:70[36.81],10[38.02]	7	C	15747	3	21923	8271	0.000190512	0.377275	yes
COLO-829	chr3:148802649-148802649	HLTF	somatic,highConfidenceMAF	A>T	chr3:148802600	chr3:148802704	83	F	59.234,60.131	qSNP	Silent	A:5[30.9],26[34.96],T:5[26.54],0[0]	A:9[29.77],25[38.63]	4	A	7780	2	12992	1	0.000257069	7.7e-05	no
COLO-829	chrX:54955816-54955816	TRO	somatic,highConfidenceMAF	A>T	chrX:54955775	chrX:54955878	84	F	60.166,59.987	qSNP	Missense_Mutation	A:32[38.92],22[30.82],T:4[40],1[20]	A:18[36.03],12[30.9]	4	A	21045	0	40761	0	0	0	no
COLO-829	chr10:27508699-27508699	ACBD5	somatic,highConfidenceMAF	T>C	chr10:27508676	chr10:27508749	54	F	59.935,60.131	qSNP	Missense_Mutation	T:26[38.12],59[30.45],C:1[40],4[40]	T:20[36.57],73[33.45]	4	T	30250	28	22728	2461	0.00092562	0.108281	yes
COLO-829	chr9:117846573-117846573	TNC	somatic,highConfidenceMAF	C>A	chr9:117846532	chr9:117846619	69	F	59.726,60.344	qSNP	Silent	C:34[39.25],18[38.77],A:4[37],9[39.78]	C:35[37.02],24[39.14]	12	C	22681	2	20310	8271	8.82e-05	0.407238	yes
COLO-829	chr20:47736639-47736639	STAU1	somatic,highConfidenceMAF	T>G	chr20:47736570	chr20:47736697	108	F	60.024,59.967	qSNP	Missense_Mutation	T:9[25.24],32[31.52],G:3[14.28],2[21.27]	T:7[21.94],24[32.9]	4	T	9111	2	17668	0	0.000219515	0	no
COLO-829	chr7:141889237-141889237	ENSG00000204987	somatic,highConfidenceMAF	C>A	chr7:141889155	chr7:141889288	114	F	59.820,60.042	qSNP	Missense_Mutation	C:135[34.47],86[34.83],A:9[39.48],11[36.5]	C:44[34.96],40[35.72]	18	C	12078	1	29432	4656	8.28e-05	0.158195	yes
COLO-829	chr13:45912833-45912833	TPT1;SNORA31	somatic,highConfidenceMAF	T>A	chr13:45912793	chr13:45912881	69	F	59.359,59.970	qSNP	Missense_Mutation;Missense_Mutation	T:8[16.19],8[37.58],A:5[23.9],0[0]	T:12[29],10[40]	5	T	58	0	123	1	0	0.00813008	no
COLO-829	chr18:19283610-19283610	ABHD3	somatic,highConfidenceMAF	C>A	chr18:19283580	chr18:19283656	57	F	60.206,60.003	qSNP	Missense_Mutation	C:29[40],37[20.49],A:1[4],4[23.21]	C:23[38.93],34[21.11]	4	C	17285	0	15350	0	0	0	no
COLO-829	chr19:58453006-58453006	ZNF256	somatic,highConfidenceMAF	C>A	chr19:58452952	chr19:58453058	87	F	59.982,60.058	qSNP	Missense_Mutation	C:14[35.14],37[36.05],A:2[29.84],3[28.4]	C:21[35.56],30[35.73]	4	C	37091	1	61940	3	2.7e-05	4.84e-05	no
COLO-829	chr1:109484100-109484100	CLCC1	somatic,highConfidenceMAF	C>A	chr1:109484050	chr1:109484186	117	F	59.670,60.041	qSNP	Missense_Mutation	C:1[40],38[30.59],A:0[0],6[25.63]	C:2[40],36[30.95]	5	C	22150	0	24400	1	0	4.1e-05	no
COLO-829	chr12:3982420-3982420	PARP11	somatic,highConfidenceMAF	G>A	chr12:3982401	chr12:3982541	120	F	60.028,60.205	qSNP	Silent	G:12[36.29],1[4],A:4[40],1[40]	G:11[35.46],10[38.33]	7	G	7703	1	6561	3167	0.00012982	0.482701	yes
COLO-829	chr6:39311584-39311584	KIF6	somatic,highConfidenceMAF	T>C	chr6:39311512	chr6:39311636	105	F	60.170,60.971	qSNP	Missense_Mutation	T:0[0],14[19.74],C:0[0],5[16.24]	T:1[40],13[23.31]	5	T	23738	33	39711	22	0.00139018	0.000554003	no
COLO-829	chr2:179643770-179643770	TTN	somatic,highConfidenceMAF	C>T	chr2:179643709	chr2:179643840	112	F	60.219,60.734	qSNP	Missense_Mutation	C:9[40],32[37.13],T:3[40],8[36.2]	C:10[39.12],37[36.37]	10	C	3687	1	3408	1276	0.000271223	0.374413	yes
COLO-829	chr7:142573385-142573385	TRPV6	somatic,highConfidenceMAF	T>A	chr7:142573329	chr7:142573468	120	F	59.098,59.809	qSNP	Nonsense_Mutation	T:8[19.37],25[22.2],A:0[0],7[20.67]	T:4[13.92],20[23.87]	4	T	10067	0	50940	0	0	0	no
COLO-829	chr1:155291843-155291843	RUSC1	somatic,highConfidenceMAF	G>A	chr1:155291804	chr1:155291916	93	F	61.107,59.823	qSNP	Silent	G:21[20.66],2[26.62],A:5[12.8],0[0]	G:13[22.82],0[0]	4	G	16271	9	23913	5	0.000553131	0.000209091	no
COLO-829	chr5:36038024-36038024	UGT3A2	somatic,highConfidenceMAF	G>A	chr5:36038000	chr5:36038129	110	F	60.593,60.260	qSNP	Silent	A:4[27.97],2[38.53],G:4[5.94],0[0]	G:11[37.46],7[31.28]	7	G	33652	18	186	35560	0.000534886	191.183	yes
COLO-829	chr9:119130015-119130015	PAPPA	somatic,highConfidenceMAF	G>A	chr9:119129952	chr9:119130067	96	F	61.262,59.765	qSNP	Silent	G:14[38.52],8[37.29],A:4[40],2[40]	G:16[38.85],4[31.36]	5	G	98212	20	148634	1450	0.000203641	0.00975551	no
COLO-829	chrX:70776564-70776564	OGT	somatic,highConfidenceMAF	T>C	chrX:70776527	chrX:70776625	79	F	59.414,60.084	qSNP	Missense_Mutation	T:8[37.31],4[22.79],C:5[40],0[0]	T:8[37.51],4[37.55]	4	T	21338	8	23231	11170	0.000374918	0.480823	yes
COLO-829	chr3:39118629-39118629	WDR48	somatic,highConfidenceMAF	G>A	chr3:39118569	chr3:39118687	99	F	59.094,60.693	qSNP	Splice_Site	G:21[28.6],3[18.98],A:5[17.88],0[0]	G:11[25.37],2[24.17]	5	G	14443	4	30107	8	0.000276951	0.000265719	no
COLO-829	chr19:9271938-9271938	ZNF317	somatic,highConfidenceMAF	C>T	chr19:9271857	chr19:9271985	110	F	59.429,60.243	qSNP	Silent	C:18[20.99],24[19.86],T:4[18.59],2[7.28]	C:19[27.2],17[13.09]	4	C	13727	3	42054	7	0.000218547	0.000166453	no
COLO-829	chr11:117310004-117310004	DSCAML1	somatic,highConfidenceMAF	G>C	chr11:117309984	chr11:117310083	80	F	60.205,60.106	qSNP	Missense_Mutation	G:11[21.1],16[29.32],C:5[27.2],0[0]	G:6[32.74],9[27.18]	5	G	65648	1	81866	0	1.52e-05	0	no
COLO-829	chr3:48612667-48612667	COL7A1	somatic,highConfidenceMAF	C>T	chr3:48612636	chr3:48612768	113	F	59.816,60.577	qSNP	Silent	C:2[40],28[36.41],T:2[40],7[40]	C:3[33.65],31[39.28]	9	C	9978	3	15263	14650	0.000300661	0.959838	yes
COLO-829	chr8:11410833-11410833	ENSG00000254774	somatic,highConfidenceMAF	C>T	chr8:11410786	chr8:11410905	100	F	60.122,60.212	qSNP	Missense_Mutation	T:4[39.51],1[40],C:4[40],1[40]	C:9[37.56],3[40]	6	C	18904	4	8672	15996	0.000211595	1.84456	yes
COLO-829	chr9:119129949-119129949	PAPPA	somatic,highConfidenceMAF	G>A	chr9:119129907	chr9:119129992	67	F	60.206,60.165	qSNP	Silent	G:22[38.66],3[35.71],A:6[39.52],0[0]	G:20[39.05],2[20.55]	6	G	113919	27	126890	21218	0.000237011	0.167216	yes
COLO-829	chr8:87751903-87751903	CNGB3	somatic,highConfidenceMAF	T>C	chr8:87751880	chr8:87751949	50	F	59.734,60.853	qSNP	Missense_Mutation	T:30[37.97],18[39.73],C:19[38.55],2[40]	T:32[37.82],14[40]	16	T	40085	82	49561	16106	0.00204565	0.324973	yes
COLO-829	chr20:14306558-14306558	FLRT3	somatic,highConfidenceMAF	A>T	chr20:14306508	chr20:14306636	109	F	59.565,59.760	qSNP	Missense_Mutation	A:28[39.33],53[37.09],T:6[40],7[40]	A:24[39.55],42[37.57]	10	A	5277	1	12267	3918	0.000189502	0.319393	yes
COLO-829	chr2:207170975-207170975	ZDBF2	somatic,highConfidenceMAF	G>A	chr2:207170938	chr2:207171075	118	F	61.248,60.219	qSNP	Missense_Mutation	G:64[38.29],41[39.01],A:13[38.57],12[40]	G:63[36.81],53[36.98]	25	G	9691	2	10657	5106	0.000206377	0.479122	yes
COLO-829	chr1:156220455-156220455	SMG5	somatic,highConfidenceMAF	G>C	chr1:156220366	chr1:156220502	117	F	60.001,59.994	qSNP	Missense_Mutation	G:6[34.5],32[22.13],C:0[0],5[25.14]	G:3[34.84],22[21.48]	4	G	6197	0	15294	1	0	6.54e-05	no
COLO-829	chr6:64029834-64029834	LGSN	somatic,highConfidenceMAF	C>G	chr6:64029803	chr6:64029925	103	F	59.825,59.169	qSNP	Missense_Mutation	C:26[39.47],6[33.66],G:3[40],2[40]	C:40[39.63],17[23.92]	5	C	8572	0	11166	3828	0	0.342826	yes
COLO-829	chr17:27447639-27447639	MYO18A	somatic,highConfidenceMAF	T>A	chr17:27447586	chr17:27447706	101	F	60.123,60.137	qSNP	Missense_Mutation	T:19[29.38],14[33.61],A:5[26.13],0[0],G:1[5],0[0]	T:33[27.92],8[30.83]	4	T	17380	0	31521	0	0	0	no
COLO-829	chr14:26917922-26917922	NOVA1	somatic,highConfidenceMAF	G>T	chr14:26917865	chr14:26917983	99	F	60.159,60.593	qSNP	Missense_Mutation	T:30[40],18[35.97],G:0[0],4[2.92]	G:31[38.07],13[32.43]	42	G	7593	2	5	11094	0.000263401	2218.8	yes
COLO-829	chr1:45295142-45295142	PTCH2	somatic,highConfidenceMAF	G>C	chr1:45295070	chr1:45295189	101	F	59.917,59.429	qSNP	Missense_Mutation	G:9[31.45],13[29.17],C:6[12.56],0[0],T:0[0],1[7]	G:12[33.37],11[30.42]	4	G	42785	0	40747	0	0	0	no
COLO-829	chr12:124221754-124221754	ATP6V0A2	somatic,highConfidenceMAF	T>C	chr12:124221734	chr12:124221869	117	F	60.107,60.637	qSNP	Missense_Mutation	T:18[37.93],17[16.59],C:0[0],7[22.82]	T:9[38.31],15[24.71]	6	T	46352	0	75685	0	0	0	no
COLO-829	chr2:99294884-99294884	MGAT4A	somatic,highConfidenceMAF	G>A	chr2:99294807	chr2:99294933	107	F	60.145,59.500	qSNP	Nonsense_Mutation	A:8[38.7],15[39.87],G:7[40],12[37.34]	G:21[39.86],24[39.13]	18	G	6327	1	4294	7170	0.000158053	1.66977	yes
COLO-829	chr17:39998047-39998047	KLHL10	somatic,highConfidenceMAF	T>G	chr17:39997988	chr17:39998123	116	F	59.913,60.147	qSNP	Missense_Mutation	T:19[31.65],7[36.93],G:5[19.19],0[0]	T:19[29.46],3[40]	4	T	20045	3	47254	2	0.000149663	4.23e-05	no
COLO-829	chr14:37154050-37154050	SLC25A21	somatic,highConfidenceMAF	A>C	chr14:37154000	chr14:37154110	91	F	59.896,60.298	qSNP	Missense_Mutation	A:5[33.29],54[26.76],C:7[27.72],0[0]	A:9[24.15],53[31.51]	7	A	9471	7	16781	6	0.000739098	0.000357547	no
COLO-829	chr17:79180986-79180986	AZI1	somatic,highConfidenceMAF	T>G	chr17:79180910	chr17:79181047	118	F	61.323,59.928	qSNP	Missense_Mutation	T:4[37.43],29[30.5],G:0[0],7[18.47]	T:7[34.47],32[26.86]	6	T	16399	0	33263	1	0	3.01e-05	no
COLO-829	chr2:202900223-202900223	FZD7	somatic,highConfidenceMAF	C>T	chr2:202900170	chr2:202900286	98	F	59.551,60.775	qSNP	Missense_Mutation	T:3[40],4[35.51],C:3[22.18],3[30.47]	C:10[40],8[32.96]	7	C	8053	5	4493	8329	0.000620887	1.85377	yes
COLO-829	chr11:5173146-5173146	OR52A1	somatic,highConfidenceMAF	G>T	chr11:5173085	chr11:5173221	117	F	59.931,60.479	qSNP	Missense_Mutation	G:17[38.35],34[34.66],T:4[36.66],8[35.13]	G:16[38.49],30[38.26]	9	G	38132	2	44512	23166	5.24e-05	0.520444	yes
COLO-829	chr14:94830894-94830894	SERPINA2	somatic,highConfidenceMAF	G>T	chr14:94830861	chr14:94830964	84	F	59.837,60.165	qSNP	Silent	G:24[39.76],42[36.18],T:3[40],2[40]	G:16[39.4],31[35.69]	5	G	10512	0	12993	2668	0	0.205341	yes
COLO-829	chr17:4837743-4837743	GP1BA	somatic,highConfidenceMAF	C>G	chr17:4837681	chr17:4837798	99	F	60.605,59.465	qSNP	Missense_Mutation	C:17[15.85],7[21.71],G:5[14.46],0[0]	C:7[15.92],11[16.48],A:1[21],0[0]	4	C	3709	0	3880	0	0	0	no
COLO-829	chr15:86273811-86273811	AKAP13	somatic,highConfidenceMAF	C>T	chr15:86273745	chr15:86273880	116	F	60.219,59.483	qSNP	Silent	C:23[35.35],13[39.71],T:5[40],1[40]	C:17[37.89],11[39.27]	6	C	28415	6	48970	12644	0.000211156	0.258199	yes
COLO-829	chr2:166226667-166226667	SCN2A	somatic,highConfidenceMAF	A>T	chr2:166226640	chr2:166226755	96	F	59.757,59.901	qSNP	Missense_Mutation	A:56[25.47],12[36.53],T:4[16.36],1[25]	A:37[26.86],2[28.71]	4	A	9244	0	14943	0	0	0	no
COLO-829	chr1:70904801-70904801	CTH	somatic,highConfidenceMAF	T>G	chr1:70904768	chr1:70904871	84	F	60.347,60.643	qSNP	Missense_Mutation	T:10[38.85],17[37.74],G:0[0],6[33.74]	T:15[38.72],28[35.92]	4	T	59180	2	75685	2	3.38e-05	2.64e-05	no
COLO-829	chr15:43813909-43813909	MAP1A	somatic,highConfidenceMAF	G>C	chr15:43813866	chr15:43813958	73	F	59.934,60.032	qSNP	Missense_Mutation	G:39[25.81],16[28.65],C:4[11.18],2[19.92]	G:24[27.35],15[29.31]	4	G	45019	0	47402	1	0	2.11e-05	no
COLO-829	chr1:28605722-28605722	SOMATIC	somatic,WTSI	C>T	chr1:28605668	chr1:28605776	89	F	59.958,59.951	qSNP	Silent	n/a	n/a	n/a	C	79790	273	94579	28	0.00342148	0.000296049	no
COLO-829	chr18:13645427-13645427	SOMATIC	somatic,WTSI	C>T	chr18:13645400	chr18:13645500	82	F	60.507,59.592	qSNP	Missense	n/a	n/a	n/a	C	6213	3	5372	1	0.000482859	0.00018615	no
COLO-829	chr15:72122618-72122618	SOMATIC	somatic,WTSI	C>A	chr15:72122592	chr15:72122671	62	F	59.843,60.360	qSNP	Missense	n/a	n/a	n/a	C	7115	0	8593	640	0	0.0744792	yes
